# Supplementary material for: Emergence of Candida (Candidozyma) auris in Minas Gerais, Brazil: Genomic Surveillance to Guide Rapid Public Health Responses
Source: Mycoses. 2026 Feb 4;69(2):e70146. doi: 10.1111/myc.70146 (PMC12869350; doi:10.1111/myc.70146)
Supplement: Supplementary file 1 — Table S1: Accession numbers for C. auris genomes obtained from NCBI (Assembly/Genomes) and raw whole‐genome sequencing data obtained from the Sequence Read Archive (SRA), used for phylogenetic analyses, SNP analysis, clade assignment, and identification of antifungal resistance‐associated genes. [file MYC-69-e70146-s001.xlsx]

## Sheet: Genomes
ID
GCA030122255_1
GCA902703535_1
GCA025429525_1
GCA014638875_1
GCA025430195_1
GCA019039315_1
GCA024706545_1
GCA014638885_1
GCA902712145_3
GCA019039235_1
GCA902703825_1
GCA902703725_1
GCA902712175_3
GCA019039575_1
GCA008729205_1
GCA902712135_3
GCA025429595_1
GCA019039675_1
GCA019039395_1
GCA902703685_1
GCA902703805_1
GCA025429885_1
GCA902703835_1
GCA019039655_1
GCA902712215_3
GCA016809505_1
GCA902703555_1
GCA902712225_3
GCA902712245_3
GCA032715285_1
GCA025430785_1
GCA025429755_1
GCA032714025_1
GCA025430385_1
GCA016772195_1
GCF003013715_1
GCA031463115_1
GCA008729165_1
GCA902703485_1
GCA002759435_3
GCA041381755_1
GCA019039435_1
GCA019039615_1
GCA035582645_1
GCA019968925_1
GCA902712165_3
GCA019039495_1
GCA008275145_1
GCA902703465_1
GCA902703435_1
GCA902703445_1
GCA902712105_3
GCA025429895_1
GCA019039715_1
GCA025429745_1
GCA007168705_1
GCA902703565_1
GCA016495665_1
GCA014638825_1
GCA004287075_1
GCA019039695_1
GCA902712235_3
GCA016495685_1
GCA902712125_3
GCA014638955_1
GCA025430635_1
GCA018831645_1
GCA019039735_1
GCA014638765_1
GCA020809265_1
GCA019039775_1
GCA902703475_1
GCA035582625_1
GCA003014415_1
GCA014638805_1
GCA025429735_1
GCA035582525_1
GCA008729175_1
GCA037074745_1
GCF002775015_1
GCA031357835_2
GCA947395165_1
GCA902712275_3
GCA016772175_1
GCA008729195_1
GCA008729255_1
GCA035582555_1
GCA016495645_1
GCA902712195_3
GCA016772235_1
GCA014673535_1
GCA014638775_1
GCA016772135_1
GCA902712835_3
GCA019039455_1
GCA902703515_1
GCA902712155_3
GCA018902005_1
GCA032888605_1
GCA019039535_1
GCA035582585_1
GCA902703575_1
GCA902703495_1
GCA902703455_1
GCA035582605_1
GCA008729275_1
GCA014638895_1
GCA025430405_1
GCA027563765_1
GCA014217455_1
GCA019039335_1
GCA902712255_3
GCA902703675_1
GCA902712185_3
GCA902703505_1
GCA014638965_1
GCA019039635_1
GCA902703585_1
GCA019039295_1
GCA902703815_1
GCA019039375_1
GCA019039415_1
GCA031357565_2
GCA019039595_1
GCA902712115_3
GCA019039515_1
GCA031359945_2
GCA019039275_1
GCA019039475_1
GCA019332045_1
GCA034640365_1
GCA902712265_3
GCA019039755_1
GCA026743825_1
GCA019039355_1
GCA016772155_1
GCF001189475_1
GCA902703525_1
GCA016772215_1
GCA030122265_1
GCA019039555_1
GCA032367535_1
GCA030581515_1
GCA902712205_3

## Sheet: Pernambuco_SRA_data
Run	BioSample	Isolate	Geographic location	Collection date	Isolation source	Host Disease	Host
SRR27306330	SAMN38982576	3384_2023	Brazil: Recife	2023	Bed	Candida colonization	Homo sapiens
SRR27306331	SAMN38982575	3383_2023	Brazil: Recife	2023	Axilliae	Candida colonization	Homo sapiens
SRR27306332	SAMN38982574	2860_2022	Brazil: Recife	2022	Bed rails	Candida colonization	Homo sapiens
SRR27306333	SAMN38982573	2843_2022	Brazil: Recife	2022	Secretion	Candida colonization	Homo sapiens
SRR27306334	SAMN38982572	2567_2022	Brazil: Recife	2022	Axilliae	Candida colonization	Homo sapiens
SRR27306335	SAMN38982571	2389_2022	Brazil: Recife	2022	Urine	Candida colonization	Homo sapiens
